# Supplementary material for: In Patients with Severe COVID-19, the Profound Decrease in the Peripheral Blood T-Cell Subsets Is Correlated with an Increase of QuantiFERON-TB Gold Plus Indeterminate Rates and Reflecting a Reduced Interferon-Gamma Production
Source: Life (Basel). 2022 Feb 7;12(2):244. doi: 10.3390/life12020244 (PMC8880410; doi:10.3390/life12020244)
Supplement: Supplementary file 1 [file life-12-00244-s001.zip]

Archive with 1 entries (1 files):
- life-1544950-supplementary.pdf
